# Supplementary material for: Design and Experimental Application of a Novel Non-Degenerate Universal Primer Set that Amplifies Prokaryotic 16S rRNA Genes with a Low Possibility to Amplify Eukaryotic rRNA Genes
Source: DNA Res. 2013 Nov 25;21(2):217–27. doi: 10.1093/dnares/dst052 (PMC3989492; doi:10.1093/dnares/dst052)
Supplement: Supplementary Data [file supp_dst052_dst052supp.xlsx]

## Sheet: Sheet1
Supplementary Information. The sequence coveragea of the 342F-806R primer set against the 16S rRNA gene sequences of the major taxa in six different environments.
Environment category	Number of samples	1st most abundant genus name	NCBI Taxonomy ID	Phylum name	Average relative abundance among samples (%)	Does the 342F primer match within one mismatch?	Does the 806R primer match within one mismatch?	2nd most abundant genus name	NCBI Taxonomy ID	Phylum name	Average relative abundance among samples (%)	Does the 342F primer match within one mismatch?	Does the 806R primer match within one mismatch?	3rd most abundant genus name	NCBI Taxonomy ID	Phylum name	Average relative abundance among samples (%)	Does the 342F primer match within one mismatch?	Does the 806R primer match within one mismatch?	4th most abundant Genus name	NCBI Taxonomy ID	Phylum name	Average relative abundance among samples (%)	Does the 342F primer match within one mismatch?	Does the 806R primer match within one mismatch?	5th most abundant Genus name	NCBI Taxonomy ID	Phylum name	Average relative abundance among samples (%)	Does the 342F primer match within one mismatch?	Does the 806R primer match within one mismatch?	6th most abundant Genus name	NCBI Taxonomy ID	Phylum name	Average relative abundance among samples (%)	Does the 342F primer match within one mismatch?	Does the 806R primer match within one mismatch?	7th most abundant Genus name	NCBI Taxonomy ID	Phylum name	Average relative abundance among samples (%)	Does the 342F primer match within one mismatch?	Does the 806R primer match within one mismatch?	8th most abundant Genus name	NCBI Taxonomy ID	Phylum name	Average relative abundance among samples (%)	Does the 342F primer match within one mismatch?	Does the 806R primer match within one mismatch?
hot spring	40	Thermocrinis	75905	Aquificae	14.4	Y	Y	unclassified Cyanobacteria	34079	Cyanobacteria	11.4	Y	Y	Roseiflexus	120961	Chloroflexi	9.2	Y	Y	unclassified Armatimonadetes	1042316	Armatimonadetes	7.8	Y	Y	Chloroherpeton	100715	Chlorobi	7.8	Y	Y	unclassified Acidobacteria	458031	Acidobacteria	5	Y	Y	Thermus	270	Deinococcus-Thermus	4.2	Y	Y	Leuconostoc	1243	Firmicutes	3.1	N	Y
soil	228	unclassified Acidobacteria	458031	Acidobacteria	17.4	Y	Y	Thermobacillus	76632	Firmicutes	4.4	Y	Y	Thermus	270	Deinococcus-Thermus	3.6	Y	Y	unclassified Verrucomicrobia	417295	Verrucomicrobia	3.4	Y	Y	unclassified Verrucomicrobia	417295	Verrucomicrobia	2.7	Y	Y	uncultured candidate division TM7 bacterium	179883	TM7	2.7	Y	Y	Rhodanobacter	75309	Proteobacteria	2.3	Y	Y	Gemmatimonas	173479	Gemmatimonadetes	1.6	Y	Y
sea water	608	unclassified Cyanobacteria	34079	Cyanobacteria	12.3	Y	Y	Bacillariophyta	2836	Chloroplast	7.4	Y	Y	Halobaculum	43927	Euryarchaeota	3.1	Y	Y	Alteromonas	226	Proteobacteria	2.8	Y	Y	Granulosicoccus	437504	Proteobacteria	2.6	Y	Y	Methanimicrococcus	91559	Euryarchaeota	2.3	Y	Y	Gilvibacter	379070	Bacteroidetes	2	Y	Y	Teredinibacter	2425	Proteobacteria	2	Y	Y
feces	1039	Bacteroides	816	Bacteroidetes	15	Y	Y	Lactobacillus	1578	Firmicutes	7.5	Y	Y	unclassified Clostridiaceae	189971	Firmicutes	5.5	Y	Y	Clostridium	1485	Firmicutes	4.2	Y	Y	Prevotella	838	Bacteroidetes	3.6	Y	Y	Turicibacter	191303	Firmicutes	3.4	Y	Y	Alistipes	239759	Bacteroidetes	3.3	Y	Y	Oscillibacter	459786	Firmicutes	3	Y	Y
coral reef	40	unclassified Cyanobacteria	34079	Cyanobacteria	17	Y	Y	Bacillariophyta	2836	Chloroplast	9.1	Y	Y	Granulosicoccus	437504	Proteobacteria	8.8	Y	Y	Silanimonas	292713	Proteobacteria	4.6	Y	Y	unclassified Acidobacteria	458031	Acidobacteria	4.6	Y	Y	Marivita	659428	Proteobacteria	3.5	Y	Y	Iamia	467975	Actinobacteria	3.3	Y	Y	Halobaculum	43927	Euryarchaeota	2.9	Y	Y
plant associated	105	Streptophyta	35493	Chloroplast	12	Y	Y	unclassified Acidobacteria	458031	Acidobacteria	10.4	Y	Y	uncultured candidate division TM7 bacterium	179883	TM7	6.9	Y	Y	Salinicola	404432	Proteobacteria	3.7	Y	Y	unclassified Armatimonadetes	1042316	Armatimonadetes	3.5	Y	Y	Rhodanobacter	75309	Proteobacteria	2.9	Y	Y	Gemmatimonas	173479	Gemmatimonadetes	2.4	Y	Y	Bangiophyceae	2797	Chloroplast	1.9	Y	N
a The sequence coverage of our primer set against almost full-length 16S rRNA gene sequences of the major taxa (top 10 abundant taxa in each environment) in the RDP database was calculated using the RDP Probe Match program (Cole et al., 2009).
[truncated: 1,051 more columns]
