# Supplementary material for: Design and Experimental Application of a Novel Non-Degenerate Universal Primer Set that Amplifies Prokaryotic 16S rRNA Genes with a Low Possibility to Amplify Eukaryotic rRNA Genes
Source: DNA Res. 2013 Nov 25;21(2):217–27. doi: 10.1093/dnares/dst052 (PMC3989492; doi:10.1093/dnares/dst052)
Supplement: Supplementary Data [file supp_dst052_dst052supp_table3.xls]

## Sheet: Sheet1
Table S3. Phylum-level coverage rate for the 50 candidate sequences of universal primers against 16S rRNA genes from 1,390 genome-sequenced strains.
		341 (CCTACGGGGGGCAGC)			342 (CTACGGGGGGCAGCA)			343 (TACGGGGGGCAGCAG)			514 (GGTGCCAGCAGCCGC)			515 (GTGCCAGCCGCCGCG)			516 (TGCCAGCCGCCGCGG)			517 (GCCAGCCGCCGCGGT)			518 (CCAGCAGCCGCGGTA)			519 (CAGCAGCCGCGGTAA)			520 (AGCAGCCGCGGTAAT)			521 (GCAGCCGCGGTAATA)			522 (CAGCCGCGGTAATAC)			781 (AACGGGATTAGATAC)			782 (ACGGGATTAGATACC)			783 (CGGGATTAGATACCC)			785 (GGATTAGATACCCCG)
Phylum Name a	Number of Total Species	Number of Uncovered Species	Coverage (%)		Number of Uncovered Species	Coverage (%)		Number of Uncovered Species	Coverage (%)		Number of Uncovered Species	Coverage (%)		Number of Uncovered Species	Coverage (%)		Number of Uncovered Species	Coverage (%)		Number of Uncovered Species	Coverage (%)		Number of Uncovered Species	Coverage (%)		Number of Uncovered Species	Coverage (%)		Number of Uncovered Species	Coverage (%)		Number of Uncovered Species	Coverage (%)		Number of Uncovered Species	Coverage (%)		Number of Uncovered Species	Coverage (%)		Number of Uncovered Species	Coverage (%)		Number of Uncovered Species	Coverage (%)		Number of Uncovered Species	Coverage (%)
Acidobacteria	11	0	100		0	100		0	100		0	100		0	100		0	100		0	100		0	100		0	100		0	100		0	100		0	100		0	100		0	100		0	100		0	100
Actinobacteria	147	3	97		3	97		3	97		0	100		0	100		0	100		0	100		0	100		0	100		1	99		1	99		1	99		7	95		7	95		7	95		7	95
Aquificae	9	0	100		0	100		0	100		0	100		0	100		0	100		0	100		0	100		0	100		0	100		0	100		0	100		0	100		0	100		0	100		0	100
Armatimonadetes	1	0	100		0	100		1	0		0	100		0	100		0	100		0	100		0	100		0	100		0	100		0	100		0	100		0	100		0	100		0	100		0	100
Bacteroidetes	78	1	98		1	98		1	98		1	98		1	98		1	98		3	96		0	100		0	100		0	100		0	100		0	100		2	97		2	97		2	97		2	97
Caldiserica	1	0	100		0	100		0	100		1	0		1	0		1	0		1	0		0	100		0	100		1	0		1	0		1	0		0	100		0	100		0	100		0	100
Chlamydiae	14	14	0		14	0		14	0		14	0		14	0		14	0		14	0		0	100		0	100		0	100		0	100		0	100		0	100		0	100		0	100		0	100
Chlorobi	10	0	100		0	100		0	100		0	100		0	100		0	100		0	100		0	100		0	100		0	100		0	100		0	100		0	100		0	100		0	100		0	100
Chloroflexi	15	0	100		0	100		0	100		0	100		0	100		0	100		0	100		0	100		0	100		0	100		0	100		0	100		3	80		3	80		3	80		3	80
Chrysiogenetes	1	0	100		0	100		0	100		0	100		0	100		0	100		0	100		0	100		0	100		0	100		0	100		0	100		0	100		0	100		0	100		0	100
Crenarchaeota	35	24	31		24	31		24	31		35	0		0	100		0	100		0	100		35	0		0	100		1	97		1	97		1	97		3	91		2	94		2	94		2	94
Cyanobacteria	38	0	100		0	100		0	100		0	100		0	100		0	100		0	100		0	100		0	100		0	100		0	100		0	100		0	100		0	100		0	100		0	100
Deferribacteres	4	0	100		0	100		0	100		0	100		0	100		0	100		0	100		0	100		0	100		0	100		0	100		0	100		0	100		0	100		0	100		0	100
Deinococcus-Thermus	16	0	100		0	100		0	100		0	100		0	100		0	100		0	100		0	100		0	100		0	100		0	100		0	100		0	100		0	100		0	100		0	100
Dictyoglomi	2	0	100		0	100		0	100		0	100		0	100		0	100		0	100		0	100		0	100		0	100		0	100		0	100		0	100		0	100		0	100		0	100
Elusimicrobia	2	0	100		0	100		0	100		0	100		0	100		0	100		0	100		0	100		0	100		0	100		0	100		0	100		0	100		0	100		0	100		0	100
Euryarchaeota	93	1	98		1	98		1	98		17	81		0	100		0	100		0	100		16	82		0	100		26	72		26	72		27	70		0	100		0	100		0	100		0	100
Fibrobacteres	1	0	100		0	100		0	100		0	100		0	100		0	100		0	100		0	100		0	100		0	100		0	100		0	100		0	100		0	100		0	100		0	100
Firmicutes	231	11	95		10	95		10	95		0	100		0	100		0	100		0	100		0	100		0	100		0	100		0	100		0	100		2	99		2	99		2	99		2	99
Fusobacteria	6	1	83		1	83		0	100		0	100		0	100		0	100		0	100		0	100		0	100		0	100		0	100		0	100		0	100		0	100		0	100		0	100
Gemmatimonadetes	1	0	100		0	100		0	100		0	100		0	100		0	100		0	100		0	100		0	100		0	100		0	100		0	100		0	100		0	100		0	100		0	100
Ignavibacteria	2	0	100		0	100		0	100		0	100		0	100		0	100		0	100		0	100		0	100		0	100		0	100		0	100		0	100		0	100		0	100		0	100
Korarchaeota	2	0	100		0	100		0	100		0	100		0	100		0	100		0	100		0	100		0	100		2	0		2	0		2	0		0	100		0	100		0	100		0	100
Nanoarchaeota	1	1	0		1	0		1	0		1	0		0	100		0	100		1	0		1	0		1	0		1	0		1	0		1	0		0	100		0	100		0	100		0	100
NC10	2	0	100		0	100		0	100		0	100		0	100		0	100		0	100		0	100		0	100		0	100		0	100		0	100		0	100		0	100		0	100		0	100
Nitrospirae	5	0	100		0	100		0	100		0	100		0	100		0	100		0	100		0	100		0	100		0	100		0	100		0	100		0	100		0	100		0	100		0	100
Planctomycetes	7	7	0		7	0		7	0		0	100		0	100		0	100		0	100		0	100		0	100		0	100		0	100		0	100		0	100		0	100		0	100		0	100
Proteobacteria	546	10	98		8	98		7	98		2	99		2	99		2	99		2	99		0	100		0	100		0	100		0	100		0	100		7	98		7	98		7	98		2	99
Saccharibacteria	2	0	100		0	100		0	100		0	100		0	100		0	100		0	100		0	100		0	100		0	100		0	100		0	100		0	100		0	100		0	100		0	100
Spirochaetes	31	0	100		0	100		0	100		0	100		0	100		0	100		0	100		0	100		0	100		0	100		0	100		0	100		7	77		7	77		7	77		7	77
Synergistetes	4	0	100		0	100		0	100		0	100		0	100		0	100		0	100		0	100		0	100		0	100		0	100		0	100		0	100		0	100		0	100		0	100
Tenericutes	42	8	80		7	83		7	83		11	73		11	73		11	73		11	73		0	100		0	100		5	88		5	88		5	88		13	69		13	69		13	69		13	69
Thaumarchaeota	7	7	0		7	0		7	0		7	0		0	100		0	100		0	100		7	0		0	100		5	28		5	28		5	28		0	100		0	100		0	100		0	100
Thermodesulfobacteria	2	0	100		0	100		0	100		0	100		0	100		0	100		0	100		0	100		0	100		0	100		0	100		0	100		0	100		0	100		0	100		0	100
Thermotogae	15	1	93		0	100		0	100		0	100		0	100		0	100		0	100		0	100		0	100		0	100		0	100		0	100		0	100		0	100		0	100		0	100
Verrucomicrobia	4	0	100		0	100		0	100		0	100		0	100		0	100		0	100		0	100		0	100		0	100		0	100		0	100		0	100		0	100		0	100		0	100
WWE1	2	0	100		0	100		0	100		0	100		0	100		0	100		0	100		0	100		0	100		0	100		0	100		0	100		0	100		0	100		0	100		0	100
a The genome sequences were obtained from the NCBI Genome Database at July 13, 2013. The coverage rate for a candidate sequence in each phylum was calculated by the way the same as described in the Materials and Methods.
[truncated: 68 more columns]
