# Supplementary material for: Design and Experimental Application of a Novel Non-Degenerate Universal Primer Set that Amplifies Prokaryotic 16S rRNA Genes with a Low Possibility to Amplify Eukaryotic rRNA Genes
Source: DNA Res. 2013 Nov 25;21(2):217–27. doi: 10.1093/dnares/dst052 (PMC3989492; doi:10.1093/dnares/dst052)
Supplement: Supplementary Data [file supp_dst052_dst052supp_table4.xls]

## Sheet: Sheet1
Table S4. The result of comparison between the 50 universal primer candidate sequences and Wang and Qian's primers.
Position	Sequence	Archaea and Bacteria average coverage (%) a	Archaea average coverage (%)	Bacteria average coverage (%)	Wang universal primer name b	Wang universal primer sequence c	Wang universal primer archaeal coverage (%) d	Wang universal primer bacterial coverage (%)	Wang archaeal primer name	Wang archaeal primer sequence	Wang archaeal primer archaeal coverage (%)	Wang bacterial primer name	Wang bacterial primer sequence	Wang bacterial primer bacterial coverage (%)
341	CCTACGGGGGGCAGC	85.7	45.8	92								E338-358	ACTCCTACGGGAGGCAGCAGT	96.3
342	CTACGGGGGGCAGCA	86	45.8	92.3
343	TACGGGGGGCAGCAG	83.7	45.8	89.7					A346-361	GGGGYGCAGCAGGCG	94.3	E350-364	GGCAGCAGGTRRGGAA	95.5
514	GGTGCCAGCAGCCGC	85.1	36.2	92.8					A514-528	GGTGYCAGCCGCCGC	98.5	E505-524	GGCTAACTHCGTGCCAGCAG	95.1
515	GTGCCAGCCGCCGCG	93.7	100	92.8	U515-532	GTGYCAGCMGCCGCGGTA	96.9	96.9				E515-532	GTGCCAGCAGCCGCGGTA	91
516	TGCCAGCCGCCGCGG	93.7	100	92.8
517	GCCAGCCGCCGCGGT	91	80	92.7
518	CCAGCAGCCGCGGTA	91.4	36.4	100
519	CAGCAGCCGCGGTAA	97.2	80	100					A519-539	CAGCCGCCGCGGTAAHACCRC	97.1
520	AGCAGCCGCGGTAAT	88.7	39.4	96.4
521	GCAGCCGCGGTAATA	88.7	39.4	96.4
522	CAGCCGCGGTAATAC	88.7	39	96.4
781	AACGGGATTAGATAC	97.4	98.2	97.3
782	ACGGGATTAGATACC	97.5	98.8	97.3
783	CGGGATTAGATACCC	97.5	98.8	97.3								E783-797	CAGGATTAGATACCC	97.9
785	GGATTAGATACCCCG	97.5	98.8	97.3	U785-800	GGATTAGATACCCBGG	98.4	97.1	A785-800	GGATTAGATACCCSGG	98.4	E785-806	GGATTAGATACCCTGGTAGTCC	94.6
786	GATTAGATACCCCGG	97.5	98.8	97.3
787	ATTAGATACCCCGGT	97.5	98.8	97.3
788	TTAGATACCCCGGTA	98.1	98.8	98
789	TAGATACCCCGGTAG	95.4	78.8	98
790	AGATACCCCGGTAGT	95.4	78.8	98
791	GATACCCCGGTAGTC	95.4	78.8	98
792	ATACCCCGGTAGTCC	93.4	78.2	95.8
879	CCGCCTGGGGAGTAC	91.1	94.8	90.5
880	CGCCTGGGGAGTACG	86.5	74.8	88.4					A884-898	TGGGRAGTACGKHCG	97.1
907	AAACTCAAAGGAATT	93.8	75.4	96.7					A899-913	CAAGDMTGAAACTTA	97.6
908	AACTCAAAGGAATTG	93.8	75.4	96.7	U909-928	ACTYAAAKGAATTGRCGGGG	93.2	92.1	A905-920	TGAAACTTAAAGGAA	98.3	E909-926	ACTCAAAKGAATTGACGG	97.9
913	AAAGGAATTGACGGG	97.1	79	99.9
914	AAGGAATTGACGGGG	96.4	79.2	99
915	AGGAATTGACGGGGG	92.9	79.2	95					A921-936	TTGGCGGGGGAGCAC	97	E919-939	ATTGACGGGGRCCCGCACAAG	96.1
1060	CGTCGTCAGCTCGTG	92.8	61.6	97.7	U1052-1071	TGCATGGYYGYCGYCAGYTC	95.1	98.8	A1052-1071	TGCATGGCCGYCGYCAGYTC	95.1	E1052-1072	TGCATGGYTGTCGTCAGCTCG	99
1061	GTCGTCAGCTCGTGC	92.8	57.6	98.3
1066	CAGCTCGTGTCGTGA	91.9	56.2	97.5								E1063-1081	CGTCAGCTCGTGYCGTGAG	99.3
1388	CCTTGTACACACCGC	94.9	77.6	97.6
1389	CTTGTACACACCGCC	96.5	77.6	99.5
1390	TTGTACACACCGCCC	97	77.8	100
1391	TGTACACACCGCCCG	97	77.8	100
1392	GTACACACCGCCCGT	97	77.8	100
1393	TACACACCGCCCGTC	97	77.8	100
1394	ACACACCGCCCGTCA	96.8	77	100
1395	CACACCGCCCGTCAC	94.8	62.2	99.9
1491	TAAGTCGTAACAAGG	97.1	78.8	99.9
1492	AAGTCGTAACAAGGT	97.1	78.8	100
1493	AGTCGTAACAAGGTA	97.1	78.8	100
1494	GTCGTAACAAGGTAG	97	78.4	100
1495	TCGTAACAAGGTAGC	95.1	64	100
1496	CGTAACAAGGTAGCC	91	63.2	95.4
1525	GGCTGGATCACCTCC	93	83.2	94.6
1526	GCTGGATCACCTCCT	92.8	81.2	94.6
1527	CTGGATCACCTCCTT	88.2	47.8	94.5
a The average coverage for the 50 universal primer candidate sequences in each of Archaea, Bacteria, and Archaea and Bacteria were calculated from the data in Supplementary Table S3.
b The Wang and Qian's primer name is represented when the corresponding primer candidate sequence exists. The Wang and Qian's universal, archaeal, and bacterial primer names and sequences were obtained from Table 2 in their paper (Wang and Qian 2009).
c The color of nucleotide in the Wang and Qian's primer sequence indicates whether the nucleotide matches to that in our universal primer candidate sequence: black, mismatch; red, match; and blue, not overlapped.
d The coverage for the Wang and Qian's primer sequences in each of Archaea and Bacteria were obtained from Table 2 in their paper.
