# Supplementary material for: Design and Experimental Application of a Novel Non-Degenerate Universal Primer Set that Amplifies Prokaryotic 16S rRNA Genes with a Low Possibility to Amplify Eukaryotic rRNA Genes
Source: DNA Res. 2013 Nov 25;21(2):217–27. doi: 10.1093/dnares/dst052 (PMC3989492; doi:10.1093/dnares/dst052)
Supplement: Supplementary Data [file supp_dst052_dst052supp_table5.xls]

## Sheet: Sheet1
Table S5. The number of average mismatches between primer sequences and the eukaryotic, mitochondrial, and chloroplastic rRNA genes.
Primer	Sequence (5' to 3')	Original sequence	Length	Eukaryote average mismatch	Mitochondria average mismatch	Chloroplast average mismatch
338F	ACTCCTACGGGAGGCAGCAG	The same	20	5	4	0
341F	CCTACGGGGGGCAGCAG	CCTACGGGRSGCAGCAG	17	5	4	1
342F	CTACGGGGGGCAGCAG		16	4	4	1
357R	CTGCTGCCTCCCGTA	CTGCTGCCTYCCGTA	15	3	3	0
519F	CAGCAGCCGCGGTAATAC	CAGCMGCCGCGGTAATWC	18	1	4	1
529R	ACCGCGGCGGCTGGC	ACCGCGGCKGCTGGC	15	1	1	1
533R	TTACCGCGGCTGCTGGCAC	The same	19	0	3	0
534R	ATTACCGCGGCTGCTGG	The same	17	0	3	1
563F	ACTGGGCGTAAAGGG	AYTGGGYDTAAAGNG	15	7	4	2
779F	GCAAACCGGATTAGATACCC	GCRAASSGGATTAGATACCC	20	7	5	3
784F	AGGATTAGATACCCC	RGGATTAGATACCC	15	4	1	2
789F	TAGATACCCCGGTAGTCC	TAGATACCCSSGTAGTCC	18	5	5	2
802R	TACCAGGGTATCTAATCC	TACNVGGGTATCTAATCC	18	5	4	2
806R	GGACTACCGGGGTATCT		17	4	5	1
906F	GAAACTTAAAGGAATTG	GAAACTTAAAKGAATTG	17	0	4	1
926R	CCGTCAATTCCTTTAAGTTT	CCGTCAATTYYTTTRAGTTT	20	0	4	1
1053F	GCATGGCTGTCGTCAG	GCATGGCYGYCGTCAG	16	4	7	0
1064R	CGACAGCCATGCACCACCT	CGACRRCCATGCANCACCT	19	4	11	0
1099F	GTAACGAGCGCAACCC	GYAACGAGCGCAACCC	16	5	8	1
